# Supplementary material for: Drug-induced liver injury prediction based on graph convolutional networks and toxicogenomics
Source: PLoS Comput Biol. 2025 Sep 5;21(9):e1013423. doi: 10.1371/journal.pcbi.1013423 (PMC12412982; doi:10.1371/journal.pcbi.1013423)
Supplement: S1 Table — (XLSX) [file pcbi.1013423.s001.xlsx]

## Sheet: Sheet1
Name	PubChem	NoDILI	DILI	Experimental validation
Cephaelin Hydrochloride	23615629	0.004215	0.995785	Yes
Bisdemethoxycurcumin	5315472	0.014173	0.985827	Yes
Hesperidin	10621	0.025973	0.974027	Yes
Polyphyllin VII	176233	0.040841	0.959159	Yes
Farrerol	91144	0.063697	0.936303	Yes
Dehydrocostus Lactone	73174	0.100049	0.899951	Yes
Rotundifuran	9841926	0.152761	0.847239	Yes
Protopine	4970	0.157356	0.842645	Yes
Geniposide	107848	0.161399	0.838601	Yes
Emodin	3220	0.16281	0.83719	Yes
Quercitrin	5280459	0.28334	0.71666	Yes
Neohesperidin	442439	0.607075	0.392925	Yes
Isoquercitrin;Isoquercetin; Isoquercitroside	5280804	0.75061	0.24939	Yes
Ginsenoside Rb1	9898279	0.829507	0.170493	Yes
Curcumin	969516	0.936169	0.063831	Yes
Cantharidin	5944	0.007266	0.992734	No
Ainsliadimer A	24939147	0.00868	0.99132	No
Irisflorentin	170569	0.021469	0.978531	No
Saikosaponin D	51346137	0.029914	0.970086	No
Swertiamarin	442435	0.032685	0.967315	No
Andrographolide	5318517	0.04707	0.95293	No
Erianin	356759	0.060281	0.939719	No
Hyoscyamine	154417	0.071869	0.928131	No
Jujuboside B	24721031	0.072243	0.927757	No
Nystose	166775	0.072551	0.927449	No
Asperosaponin Ⅵ	14284436	0.080348	0.919652	No
EC;Epicatechin	72276	0.080373	0.919627	No
Pseudoephedrine	7028	0.099162	0.900838	No
Genistin	5281377	0.100716	0.899284	No
Liquidambaric acid	122844	0.10254	0.89746	No
Jujuboside A	51346169	0.10414	0.89586	No
Picroside I	6440892	0.104771	0.895229	No
Calycosin7-O-Β-D-Glucopyranoside	5318267	0.105251	0.894749	No
Quercetin 3-O-β-D-glucose-7-O-β-D-gentiobioside	131637041	0.106446	0.893554	No
Sinomenine	5459308	0.110078	0.889922	No
Gigantol	3085362	0.110831	0.889169	No
Hyperoside	5281643	0.117825	0.882175	No
Peiminine	167691	0.120873	0.879127	No
Aristolochic acid A	2236	0.122172	0.877828	No
Methyl salicylate	4133	0.123498	0.876502	No
1,3-O-Dicaffeoylquinic acid	6474640	0.136702	0.863298	No
Morroniside	11228693	0.138494	0.861506	No
Scopolamine hydrobromide	6603108	0.140634	0.859366	No
Amygdalin	656516	0.14663	0.85337	No
Honokiol	72303	0.14973	0.85027	No
Glycerine trioleate	5497163	0.15047	0.84953	No
Astragaloside II	13996693	0.156598	0.843402	No
Magnolol	72300	0.158618	0.841382	No
Senegenin	12442762	0.158933	0.841067	No
Wedelolactone	5281813	0.162794	0.837206	No
Liensinine diperchlorate	71307566	0.163837	0.836163	No
Liquiritin	503737	0.164456	0.835545	No
Kirenol	15736732	0.165674	0.834326	No
Vitexin-2″-O-Rhamnoside	5282151	0.174497	0.825503	No
β,β-Dimethylacrylalkannin	442720	0.179382	0.820618	No
Schizandrin B	108130	0.183789	0.816211	No
Oxymatrine	114850	0.186537	0.813463	No
Alantolactone	72724	0.186725	0.813275	No
Alisol B 23-Acetate	14036811	0.187612	0.812388	No
Apigenin-7-Glucuronide	5319484	0.188421	0.811579	No
Macelignan, (+)-	10404245	0.191103	0.808897	No
Patchouli alcohol	10955174	0.197379	0.802621	No
Alnustone	5317598	0.19968	0.80032	No
Curculigoside	158845	0.201005	0.798995	No
Ruscogenin	441893	0.201319	0.798681	No
Evodine	398789	0.20153	0.79847	No
Ligustroflavone	10417462	0.203631	0.796369	No
Prunasin	119033	0.203762	0.796238	No
Acevaltratum (Acevaltrate)	65717	0.204708	0.795292	No
schisanhenol	73057	0.211873	0.788127	No
Ginkgolide C	24721502	0.215954	0.784046	No
Indigo	10215	0.216936	0.783064	No
Ginsenoside Rb2	6917976	0.219115	0.780885	No
Syringin	5316860	0.2196	0.780401	No
Crocin I	5281233	0.219901	0.780099	No
Schizandrol A	23915	0.224233	0.775767	No
Gallic acid	370	0.22578	0.77422	No
Barlerin	162823	0.233634	0.766366	No
Pseudolaric Acid B	71307573	0.23547	0.76453	No
Rosmarinic acid	5281792	0.236401	0.763599	No
Arecoline hydrobromide	9301	0.241297	0.758703	No
Heteroclitin D	10367978	0.246452	0.753548	No
Tanshinone IIA	164676	0.249081	0.750919	No
Alkannin	5208	0.250248	0.749752	No
Buddlejasaponin IVb	91758420	0.250415	0.749585	No
Sipeimine-3β-D-glucoside	90479257	0.253147	0.746853	No
Cardamonin	641785	0.256957	0.743043	No
cis-Anethol	637563	0.257001	0.742999	No
Cholic acid	221493	0.259136	0.740864	No
Hosenkoside A	102004530	0.262833	0.737167	No
Calycosin	5280448	0.263326	0.736674	No
Astragaloside I	51346122	0.264297	0.735703	No
3,4-Dihydroxybenzaldehyde	8768	0.267202	0.732798	No
Ginsenoside Rd	24721561	0.267769	0.732231	No
Benzoylmesaconine	24832659	0.269526	0.730474	No
Polyphyllin VI	10417550	0.269989	0.730011	No
4'-Hydroxyacetophenone	7469	0.271468	0.728532	No
Capsaicin	1548943	0.277102	0.722898	No
Eleutheroside E	71312557	0.277486	0.722514	No
Lucidin	10163	0.277855	0.722145	No
Isoliquiritin	5318591	0.281904	0.718096	No
Isoalantolactone	73285	0.283203	0.716797	No
10-Gingerol	168115	0.28327	0.71673	No
Glycyrrhetinic acid	10114	0.28359	0.71641	No
Rutin	5280805	0.286338	0.713662	No
Kaurenoic acid	73062	0.287797	0.712203	No
Fangchinoline	73481	0.291297	0.708703	No
Anisic aldehyde	31244	0.294518	0.705482	No
Ecliptasaponin A	476537	0.29625	0.70375	No
Hypaconitine	441737	0.297413	0.702587	No
Pectolinarin	168849	0.297773	0.702226	No
Ginsenoside Re	441921	0.299623	0.700377	No
Quercetin-3-O-Glucuronide	5274585	0.300798	0.699202	No
L-tryptophan	6305	0.301736	0.698264	No
Ginsenoside Rb3	12912363	0.301891	0.698109	No
Liriopeside B	21630160	0.303546	0.696454	No
Phillyrin	24721571	0.304292	0.695708	No
3-Acetyl-11-Keto-Beta-Boswellic Acid	11168203	0.304675	0.695325	No
Isochlorogenic Acid C	6474309	0.305591	0.694409	No
A-Terpineol	17100	0.305721	0.694279	No
Polyphyllin II	328441	0.30905	0.69095	No
Isoastragaloside	60148697	0.309962	0.690038	No
Polygalasaponin F	11629473	0.311176	0.688824	No
Corylin	5316097	0.312433	0.687567	No
Dracohodin perochlorate	74787691	0.313921	0.686079	No
Caffeic acid	689043	0.314383	0.685617	No
Cineole	2758	0.314881	0.685119	No
Nuciferine	10146	0.315007	0.684993	No
Gypsogenin3-O-β-D-glucuronide 6'-methyl ester	21626375	0.316513	0.683487	No
Pogostone	54695756	0.319749	0.680251	No
Thymol	6989	0.324495	0.675505	No
Hosenkoside K	102004887	0.324668	0.675332	No
Praeruptorin B	10251869	0.32527	0.67473	No
Scutellarin	185617	0.3267	0.6733	No
Ethyl 4-methoxycinnamate	5281783	0.327574	0.672426	No
SHIONONE	12315507	0.328143	0.671857	No
Senkyunolide I	11521428	0.330408	0.669592	No
Carvacrol	10364	0.331104	0.668896	No
Isorhamnetin-3-O-neohespeidoside	11664505	0.331787	0.668213	No
Ginkgolide A	115221	0.331798	0.668202	No
Picfeltarraenin IA	91884878	0.335664	0.664336	No
Notoginsenoside R2	21599925	0.336052	0.663948	No
Dendrobine	442523	0.337955	0.662045	No
Chrysophanol	10208	0.339227	0.660773	No
Glycyrrhizic Acid	14982	0.340835	0.659165	No
Salidroside	159278	0.340938	0.659062	No
Blinin	59054177	0.341038	0.658962	No
Artemisinine	68827	0.341202	0.658798	No
chikusetsu saponin Iva	13909684	0.341389	0.658611	No
Gypenoside XVII	44584555	0.34325	0.65675	No
Spinosin	155692	0.346047	0.653953	No
Corydaline	101301	0.346618	0.653382	No
Schisandrin A	155256	0.348991	0.651009	No
4-Carvomenthenol	11230	0.349369	0.650631	No
oroxylin A 7-O-β-D-Glucuronide	14655552	0.349596	0.650404	No
Linderane	6915739	0.356797	0.643203	No
α-Hederin	73296	0.360105	0.639895	No
Taurocholic acid Sodium Salt	23666345	0.362148	0.637852	No
Daphnetin	5280569	0.365166	0.634834	No
Nodakenin	73191	0.365915	0.634085	No
Saikosaponin B	9875547	0.369069	0.630931	No
Naringin	442428	0.370515	0.629485	No
Catalpol	91520	0.370903	0.629097	No
Polydatin	5281718	0.372183	0.627817	No
Mulberroside A	6443484	0.373139	0.62686	No
Hyodeoxycholic acid	5283820	0.373733	0.626268	No
daphnoretin	5281406	0.374281	0.625719	No
Aloeemodin	10207	0.376406	0.623594	No
Cryptotanshinone	160254	0.377457	0.622543	No
vitamin D2	5280793	0.381069	0.618931	No
4-Hydroxyphenylacetic acid	127	0.382078	0.617922	No
Sesamin	72307	0.382246	0.617754	No
Tiliroside	5320686	0.382363	0.617637	No
Evodiamine	442088	0.38292	0.61708	No
Monotropein	73466	0.383374	0.616626	No
(-)-Borneol	1201518	0.384154	0.615846	No
Succinic Acid	1110	0.386418	0.613582	No
Magnolin	169234	0.387694	0.612306	No
Mogroside V	24721270	0.388897	0.611103	No
Demethoxycurcumin	5469424	0.389668	0.610332	No
Rhapontin	637213	0.390208	0.609792	No
Loureirin A	5319081	0.390269	0.609731	No
Linalool	6549	0.393077	0.606923	No
Leonurine hydrochloride	161464	0.39576	0.60424	No
Tenacissoside H	75412560	0.396058	0.603942	No
Amentoflavone	5281600	0.397204	0.602796	No
Silymarin	31553	0.398655	0.601345	No
baohuoside I	5488822	0.40001	0.59999	No
Crotonoside	65085	0.400388	0.599612	No
Toddalolactone	5321961	0.401454	0.598546	No
Prim-o-glucosylcimifugin	14034912	0.406614	0.593386	No
Ergosterol	444679	0.407399	0.592601	No
Rutaecarpine	65752	0.408432	0.591568	No
Tetrahydropalmatine	5417	0.410939	0.589061	No
Chlorogenic Acid	1794427	0.412952	0.587048	No
(+)-Corynoline	177014	0.413065	0.586935	No
Apigenin	5280443	0.415202	0.584798	No
Rhein	10168	0.415587	0.584413	No
Oridonin	5321010	0.419182	0.580818	No
Isochlorogenic Acid B	5281780	0.423459	0.576541	No
Strychnine	441071	0.425583	0.574417	No
Wogonoside	3084961	0.426869	0.573131	No
Schisantherin A	151529	0.427043	0.572957	No
Crocin II	9940690	0.427292	0.572708	No
5-O-Methylvisammioside	21670038	0.429238	0.570762	No
Cycloastragenol	13943286	0.431295	0.568705	No
Picroside II	3081484	0.431326	0.568674	No
cinnamaldehyde	637511	0.431701	0.568299	No
Isochlorogenic Acid A	6474310	0.431985	0.568015	No
Benzoylaconine	20055771	0.432149	0.567851	No
Pedunculoside	14286954	0.432379	0.567621	No
Salicylic acid	338	0.434087	0.565913	No
Cyclovirobuxine	260439	0.434701	0.565299	No
vitexicarpin	5315263	0.43586	0.56414	No
2-Undecanone	8163	0.436253	0.563747	No
Poliumoside	6442411	0.437323	0.562677	No
Pachymic acid	5484385	0.437769	0.562231	No
Madecassoside	45356919	0.441382	0.558618	No
Peimine	131900	0.441812	0.558188	No
Salvianolic acid B	6451084	0.443228	0.556772	No
Oleanolic acid	10494	0.445357	0.554643	No
Ellagic acid	5281855	0.446438	0.553562	No
Isofraxidin	5318565	0.450271	0.549729	No
endo-Borneol	64685	0.451969	0.548031	No
Atractylenolide-1	5321018	0.452202	0.547798	No
(-)-Caryophyllene	5281515	0.455051	0.544949	No
3,4-Dihydroxybenzoic acid	72	0.456515	0.543485	No
Sodium Aescinate	3084345	0.456647	0.543353	No
Schaftoside	442658	0.456957	0.543043	No
Rubimaillin	124219	0.457941	0.542059	No
Fargesin	10926754	0.461803	0.538197	No
Puerarin	5281807	0.465669	0.534331	No
Cochinchinenin C	23634528	0.465857	0.534143	No
Eugenol	3314	0.466152	0.533848	No
Dihydrotanshinone I	11425923	0.467742	0.532257	No
Deoxycholic acid	222528	0.468235	0.531765	No
Pseudoginsenoside- F11	21633072	0.469396	0.530604	No
Pectolinarigenin	5320438	0.469838	0.530161	No
Salvianic Acid A(Sodium 3-(3,4-dihydroxyphenyl)-DL-lactate)	23711819	0.470185	0.529815	No
Bavachinin	10337211	0.470889	0.529111	No
Stevioside	442089	0.471659	0.528341	No
1-O-caffeoylquinic acid	10155076	0.471879	0.528121	No
Daidzin	107971	0.472271	0.527729	No
Pinocembrin	68071	0.473305	0.526695	No
Jatrorrhizine Hydrochloride	371256	0.473532	0.526468	No
Oroxin B	10077207	0.475725	0.524275	No
Ephedrine	9294	0.477332	0.522668	No
Bilobalide	73581	0.477683	0.522317	No
l-Perillaldehyde	2724159	0.47819	0.52181	No
α-Cyperone	6452086	0.478443	0.521557	No
Liguiritigenin-7-O-D-apiosyl-4'-O-D-glucoside	124578359	0.481529	0.518471	No
4-Dicaffeoylquinic Acid	9798666	0.483137	0.516863	No
Curcumol	14240392	0.485176	0.514824	No
Berberine hydrochloride	12456	0.48766	0.51234	No
Obacunone	119041	0.488034	0.511966	No
Agarotetrol	13606036	0.488381	0.511619	No
Ursolic acid	64945	0.488487	0.511513	No
Palmitic Acid	985	0.490786	0.509214	No
Senkyunolide H	13965088	0.491259	0.508741	No
Dehydrodiisoeugenol	5379033	0.492782	0.507218	No
Griffonilide	100341	0.496238	0.503762	No
Tracheloside	169511	0.496726	0.503274	No
cis,trans-Germacrone	81323	0.496764	0.503236	No
Geniposidic acid	443354	0.496811	0.503189	No
Norisoboldine	14539911	0.496903	0.503097	No
Phellodendrine chloride	59818	0.497908	0.502092	No
Macranthoidin B	71307567	0.499188	0.500812	No
6-Gingerol	442793	0.501405	0.498595	No
Menthol	1254	0.504778	0.495222	No
Nitidine Chloride	25659	0.507304	0.492696	No
Safflomin A	6443665	0.509922	0.490078	No
Dihydrocapsaicin	107982	0.510755	0.489245	No
5-hydroxymethyl-2-furaldehyde	237332	0.510946	0.489054	No
Albiflorin	24868421	0.517165	0.482835	No
Quercetin	5280343	0.518101	0.481899	No
Scopoletin	5280460	0.518135	0.481865	No
cynarin (1,4-Dicaffeoylquinic Acid)	12358846	0.518702	0.481298	No
Stachydrine	44150282	0.518873	0.481127	No
Camphor	2537	0.520742	0.479258	No
Harpagide	10044294	0.522041	0.477959	No
Icariin	5318997	0.522102	0.477898	No
Astragaloside IV	13943297	0.522697	0.477303	No
Lobetyolin	53486204	0.524244	0.475756	No
Bakuchiol	5468522	0.52443	0.47557	No
Bergenin	66065	0.524723	0.475277	No
Muscone	10947	0.527303	0.472697	No
Formononetin	5280378	0.528882	0.471118	No
Neochlorogenic Acid	5280633	0.528965	0.471035	No
Shanzhiside methylester	13892722	0.533137	0.466863	No
Icaritin	14583584	0.535549	0.464451	No
Tectoridin	5281810	0.535775	0.464225	No
Ferulic acid	445858	0.536125	0.463875	No
Crotaline	9415	0.539917	0.460083	No
Calceolarioside B	5273567	0.541598	0.458402	No
Indirubin	10177	0.543864	0.456136	No
3,29-Dibenzoyl rarounitriol	11556558	0.545358	0.454642	No
Limonin	179651	0.549163	0.450837	No
Sarsasapogenin	92095	0.552635	0.447365	No
Palmatine hydrochloride	73442	0.554964	0.445036	No
Monoammoniumglycyrrhizinate	62074	0.555114	0.444886	No
Pseudoprotodioscin	51346147	0.563928	0.436072	No
Columbianadin	6436246	0.564434	0.435566	No
Timosaponin BII	44575945	0.565132	0.434868	No
Ginsenoside Rc	12855889	0.568722	0.431278	No
Saikosaponin A	167928	0.56875	0.43125	No
Ononin	442813	0.569142	0.430858	No
Forsythoside A	5281773	0.569334	0.430666	No
Typhaneoside	14353383	0.569459	0.430542	No
Curdione	6441391	0.570325	0.429675	No
Linolenic acid	5280934	0.572832	0.427168	No
Ginsenoside Rg3	9918693	0.573052	0.426948	No
(+)-Catechin Hydrate	9064	0.574969	0.425031	No
Resveratrol	445154	0.576202	0.423797	No
Synephrine	7172	0.577615	0.422385	No
Purpurin	6683	0.577829	0.422171	No
Bilirubin	5280352	0.580105	0.419895	No
Plantamajoside	5281788	0.580721	0.419279	No
Hyoscyamine sulfate hydrate	11479437	0.584722	0.415278	No
Complanatuside	5492406	0.585012	0.414988	No
Dipsacoside B	21627940	0.586414	0.413586	No
Vaccarin	71307582	0.586529	0.413471	No
Isoliquiritigenin	638278	0.587876	0.412124	No
4-Hydroxybenzyl Alcohol	125	0.58879	0.41121	No
Ethyl caffeate	5317238	0.591429	0.408572	No
SOYASAPONIN I	122097	0.592219	0.407781	No
Tenuifolin	21588226	0.592313	0.407687	No
Cynarin	5281769	0.595833	0.404167	No
Physcion	10639	0.597831	0.402169	No
Paeoniflorin	442534	0.597991	0.402009	No
Platycodin D	162859	0.600138	0.399862	No
Liriope muscari baily saponins C	21630000	0.600229	0.399771	No
8-O-Acetylharpagide	9978650	0.604583	0.395417	No
2,3,5,4-tetrahydroxyl diphenylethylene-2-o-glucoside	5321884	0.606053	0.393947	No
Citric acid hydrate	22230	0.607169	0.392831	No
β-Sitosterol	222284	0.611149	0.388851	No
DL-Isoborneol	6321405	0.611362	0.388638	No
Tussilagone	13919185	0.614153	0.385847	No
Angelicin	10658	0.615012	0.384988	No
Euphorbiasteroid	15940183	0.615244	0.384756	No
Echinacoside	5281771	0.615381	0.384618	No
4-Mthoxysalicylaldehyde	69600	0.619174	0.380826	No
Vitexin	5280441	0.620411	0.379589	No
Aloin	313325	0.626192	0.373808	No
Kaempferol	5280863	0.629473	0.370527	No
Germacrone	6436348	0.632253	0.367747	No
Brucine	442021	0.633322	0.366678	No
Deacetylasperulosidic acid	6325021	0.636477	0.363523	No
Liquiritigenin	114829	0.63825	0.36175	No
Isolindleyin	14345583	0.638996	0.361004	No
Notopterol	5320227	0.639297	0.360703	No
Verbascoside (Acteoside)	5281800	0.640786	0.359215	No
Chrysin	5281607	0.642754	0.357246	No
Engeletin	6453452	0.646277	0.353723	No
Daidzein	5281708	0.647088	0.352912	No
Columbin	188289	0.648789	0.351211	No
Ginsenoside Ro	11815492	0.650875	0.349125	No
Sauchinone	11725801	0.651264	0.348736	No
Galangin;3,5,7-Trihydroxyflavone	5281616	0.652321	0.347679	No
EGCG	65064	0.652874	0.347126	No
Tripterifordin;Hypodiolide A	72369	0.65628	0.34372	No
Nobiletin	72344	0.656842	0.343158	No
Tectorigenin	5281811	0.657512	0.342488	No
Gastrodin	115067	0.658893	0.341107	No
(-)-Syringaresnol-4-O-β-D-apiofuranosyl-(1→2)-β-D-glucopyranoside	75412549	0.659132	0.340868	No
Pulegone	442495	0.661278	0.338722	No
Orientin	5281675	0.662976	0.337024	No
Sophoridine	165549	0.665754	0.334245	No
cinnamic acid	444539	0.668782	0.331218	No
Podophyllotoxin	10607	0.670789	0.329211	No
Ginkgoneolic acid	161306	0.673962	0.326038	No
Psoralen	6199	0.674166	0.325834	No
Dauricine	73400	0.676193	0.323807	No
Bullatine A	71300866	0.678619	0.32138	No
Alisol O	102004738	0.682306	0.317694	No
Momordin Ic	176596	0.683429	0.316571	No
Benzoylhypacoitine	78358535	0.683519	0.316481	No
Humulene	5281520	0.68681	0.31319	No
Polyphyllin I	11018329	0.68685	0.31315	No
Isoflavone	72304	0.687028	0.312972	No
Ecdysterone	5459840	0.687322	0.312678	No
Euphol	441678	0.688101	0.311899	No
Sinapine thiocyanate	22155122	0.689092	0.310908	No
Peimisine	161294	0.689303	0.310697	No
Kaempferol-3-O-rutinoside	5318767	0.689444	0.310556	No
Goitrin	3034683	0.689722	0.310278	No
Astilbin	119258	0.690672	0.309328	No
Baicalin	64982	0.690794	0.309206	No
Ginsenoside Rg1	441923	0.691604	0.308396	No
Schisantherin C	6443826	0.692758	0.307242	No
Osthole	10228	0.693676	0.306324	No
Taxifolin	439533	0.696024	0.303976	No
8-Gingerol	168114	0.696848	0.303152	No
Raddeanin A	174742	0.703596	0.296404	No
Polygalaxanthone III	11169063	0.703829	0.296171	No
Specnuezhenide	91895359	0.703996	0.296004	No
Cordycepin	6303	0.705881	0.294119	No
Rhoifolin	5282150	0.706087	0.293913	No
Trifolin	5282149	0.708461	0.291539	No
Tetrahydrocoptisine	6770	0.70853	0.29147	No
Loganin	87691	0.711434	0.288566	No
Lithospermoside	10065132	0.712076	0.287924	No
Dehydroandrographolide	78577438	0.716002	0.283998	No
Harpagoside	5281542	0.717171	0.282829	No
Batatasin I	442694	0.717992	0.282008	No
Panaxtriol	73599	0.719432	0.280568	No
Polygalic acid	12442765	0.719985	0.280015	No
Buddleoside	5317025	0.721176	0.278824	No
Ginsenoside Rf	441922	0.723042	0.276958	No
Tanshinone I	114917	0.726944	0.273056	No
Quinic Acid	6508	0.727137	0.272863	No
Sophoricoside	5321398	0.727714	0.272286	No
Valtrate	442436	0.729529	0.270471	No
Fraxinellone	124039	0.730329	0.269671	No
Tanshinone IIA-sulfonic sodium	23669322	0.731515	0.268485	No
Isorhynchophylline	3037048	0.732745	0.267255	No
Asarinin	11869417	0.736051	0.263949	No
Alpinetin	154279	0.739317	0.260683	No
Atractylodin	5321047	0.740473	0.259527	No
Hederagenin	73299	0.740668	0.259332	No
Cynaroside	5280637	0.742226	0.257774	No
Arbutin	440936	0.744131	0.255869	No
Eupalinolide A	77985550	0.744666	0.255334	No
Iristectorin A	11968629	0.747937	0.252063	No
Racanisodamine	2198	0.748127	0.251873	No
Diosgenin	99474	0.749254	0.250746	No
Ginsenoside Rh2	119307	0.752798	0.247202	No
psoralidin	5281806	0.754919	0.245081	No
Notoginsenoside R1	441934	0.755558	0.244442	No
Matrine	91466	0.756477	0.243523	No
Hispidulin;Dinatin	5281628	0.757538	0.242462	No
Luteolin	5280445	0.757859	0.242141	No
Vanillic acid	8468	0.758623	0.241377	No
Piperine	638024	0.75926	0.24074	No
ECG	107905	0.761606	0.238394	No
Taraxerone	92785	0.767253	0.232747	No
Myricetrin	5281673	0.770029	0.229971	No
Levistilide A	70698035	0.780415	0.219585	No
Maltopentaose	124005	0.783384	0.216616	No
Arctiin	100528	0.784113	0.215887	No
Ginsenoside F2	9918692	0.788608	0.211392	No
Corynoxeine	44568160	0.792277	0.207723	No
Roburic acid	12315005	0.800088	0.199912	No
Asiaticoside	11954171	0.801273	0.198727	No
Kamebakaurine	13945489	0.801999	0.198001	No
Esculentoside A	125210	0.804966	0.195034	No
1,8-Dihydroxyanthraquinone	2950	0.807843	0.192157	No
Forsythoside B	23928102	0.808346	0.191654	No
Beta-Elemene	6918391	0.812778	0.187222	No
Allicin	65036	0.814002	0.185998	No
Loureirin B	189670	0.816002	0.183998	No
Nardosinone	168136	0.818342	0.181658	No
Pinoresinol diglucoside	174003	0.818574	0.181426	No
Paeonol	11092	0.82056	0.17944	No
Mesaconitine	441747	0.823226	0.176774	No
Bornyl acetate	93009	0.825256	0.174744	No
3-Hydroxy-4-methoxycinnamic acid	736186	0.827037	0.172963	No
Costunlide	5281437	0.827116	0.172884	No
Z-Ligustilide	5319022	0.829785	0.170215	No
3,6'-Disinapoyl Sucrose	11968389	0.830594	0.169406	No
Imperatorin	10212	0.831665	0.168335	No
Isoirigenin	12314679	0.832714	0.167286	No
Cornuside I	11228694	0.837395	0.162605	No
Ginsenoside Rg2	21599924	0.850218	0.149782	No
Baicalein	5281605	0.856559	0.143441	No
Daurisoline	51106	0.862019	0.137982	No
Glucosyl-vitexin	56933064	0.866444	0.133556	No
Isoimperatorin	68081	0.876585	0.123415	No
Hupehenine	14240934	0.883769	0.116231	No
6,7-Dihydroxycoumarin	5281416	0.884752	0.115248	No
Ginkgolide B	65243	0.886352	0.113648	No
Murrayone	5319964	0.886882	0.113118	No
Tilianin	5321954	0.891281	0.108719	No
Protopanaxdiol	11213350	0.892687	0.107313	No
Ginsenoside F1	9809542	0.89369	0.10631	No
Genkwanin	5281617	0.898833	0.101167	No
Cyasterone	119444	0.901186	0.098814	No
Panaxadiol	73498	0.903033	0.096967	No
Liensinine	160644	0.903231	0.096769	No
Aconitine	245005	0.903448	0.096552	No
Sipeimine	442977	0.914737	0.085263	No
Isorhamnetin	5281654	0.917953	0.082047	No
Fraxetin	5273569	0.920718	0.079282	No
Turicine	6560290	0.922115	0.077885	No
aurantio-obtusin	155011	0.92465	0.07535	No
Wogonin	5281703	0.927566	0.072434	No
Betaine	247	0.927996	0.072004	No
Tubeimoside I	51346132	0.931775	0.068225	No
Trigonelline	5570	0.937095	0.062905	No
Toosendanin	9851101	0.946301	0.053699	No
Esculin	5281417	0.949343	0.050657	No
Dioscin	119245	0.959007	0.040993	No
Tetrandrine	73078	0.965694	0.034306	No
(-)-pareruptorin A	38347601	0.96656	0.03344	No
Resibufogenin	6917974	0.970726	0.029275	No
Gentiopicrin	88708	0.99349	0.00651	No
Cinobufagin	11969542	0.996343	0.003657	No
